# Supplementary material for: Observation of High Magnetic Bistability in Lanthanide (Ln = Gd, Tb and Dy)-Grafted Carbon Nanotube Hybrid Molecular System
Source: Int J Mol Sci. 2023 Aug 1;24(15):12303. doi: 10.3390/ijms241512303 (PMC10418393; doi:10.3390/ijms241512303)
Supplement: Supplementary file 1 [file ijms-24-12303-s001.zip]

Archive with 1 entries (1 files):
- ijms-2519938-supplementary.pdf
